# Supplementary material for: Long-Term Effects of Ionizing Radiation on the Hippocampus: Linking Effects of the Sonic Hedgehog Pathway Activation with Radiation Response
Source: Int J Mol Sci. 2021 Nov 22;22(22):12605. doi: 10.3390/ijms222212605 (PMC8624704; doi:10.3390/ijms222212605)
Supplement: Supplementary file 1 [file ijms-22-12605-s001.zip]

Archive with 1 entries (1 files):
- ijms-1411651-supplementary.pdf
